# Supplementary material for: COVID-19 Seroprevalence in Canada Modelling Waning and Boosting COVID-19 Immunity in Canada a Canadian Immunization Research Network Study
Source: Vaccines (Basel). 2021 Dec 23;10(1):17. doi: 10.3390/vaccines10010017 (PMC8779812; doi:10.3390/vaccines10010017)
Supplement: Supplementary file 1 [file vaccines-10-00017-s001.zip]

Archive with 1 entries (1 files):
- vaccines-1415074-supplementary.pdf
